# Supplementary material for: Accelerated Molecular Dynamics Applied to the Peptaibol Folding Problem
Source: Int J Mol Sci. 2019 Aug 30;20(17):4268. doi: 10.3390/ijms20174268 (PMC6747184; doi:10.3390/ijms20174268)
Supplement: Supplementary file 1 [file ijms-20-04268-s001.zip]

Archive with 3 entries (3 files):
- ijms-574596 supplementary.pdf
- Supplementary_video_S2.mpg
- Supplementary_video_S3.mpg
